# Supplementary material for: A Miniature, Fiber-Optic Vibrometer for Measuring Unintended Acoustic Output of Active Hearing Implants during Magnetic Resonance Imaging
Source: Sensors (Basel). 2021 Oct 2;21(19):6589. doi: 10.3390/s21196589 (PMC8512570; doi:10.3390/s21196589)
Supplement: Supplementary file 1 [file sensors-21-06589-s001.zip]

Archive with 5 entries (5 files):
- DWI_4mm_readout_RL.txt
- FE_EPI_readout_AP.txt
- FE_EPI_readout_FH.txt
- FE_EPI_readout_RL.txt
- T2W_TSE_heat.txt
