# Supplementary material for: A Miniature, Fiber-Optic Vibrometer for Measuring Unintended Acoustic Output of Active Hearing Implants during Magnetic Resonance Imaging
Source: Sensors (Basel). 2021 Oct 2;21(19):6589. doi: 10.3390/s21196589 (PMC8512570; doi:10.3390/s21196589)
Supplement: Supplementary file 1 [file sensors-21-06589-s001.zip › FE_EPI_readout_RL.txt]

SmartSelect = "yes"
Coil 1 (exclude) = "None"
Uniformity = "CLEAR"
FOV RL (mm) = 230
AP (mm) = 230
FH (mm) = 78
ACQ voxel size RL (mm) = 1.79999995
AP (mm) = 1.79999995
Slice thickness (mm) = 3
Recon voxel size RL (mm) = 1.59722221
AP (mm) = 1.59722221
Fold-over suppression = "no"
Reconstruction matrix = 144
SENSE = "no"
CS-SENSE = "no"
Stacks = 1
type = "parallel"
slices = 26
slice gap = "user defined"
gap (mm) = 0
slice orientation = "transverse"
fold-over direction = "AP"
fat shift direction = "P"
Stack Offc. AP (P=+mm) = -9.82779408
RL (L=+mm) = -0.665967584
FH (H=+mm) = 9.08509636
Ang. AP (deg) = 0
RL (deg) = -0
FH (deg) = -0
Free rotatable = "no"
Minimum number of packages = 1
Slice scan order = "interleaved"
Large table movement = "no"
PlanAlign = "no"
REST slabs = 0
Interactive positioning = "no"
Patient position = "head first"
Patient body position = "head first"
Patient orientation = "supine"
Patient body orientation = "supine"
Scan type = "Imaging"
Scan mode = "MS"
technique = "FFE"
Contrast enhancement = "no"
Acquisition mode = "cartesian"
Fast Imaging mode = "EPI"
shot mode = "single-shot"
Echoes = 1
partial echo = "no"
shifted echo = "no"
TE = "user defined"
(ms) = 39
Flip angle (deg) = 90
TR = "user defined"
(ms) = 3000
Halfscan = "yes"
factor = 0.852459013
Water-fat shift = "minimum"
Shim = "auto"
mDIXON = "no"
Fat suppression = "SPIR"
strength = "strong"
frequency offset = "default"
Water suppression = "no"
MTC = "no"
MDME = "no"
Diffusion mode = "no"
T1 mapping = "no"
SAR mode = "high"
B1 mode = "default"
SAR allow first level = "yes"
PNS mode = "high"
Gradient mode = "maximum"
SofTone mode = "no"
Cardiac synchronization = "no"
Heart rate > 250 bpm = "no"
Respiratory compensation = "no"
Navigator respiratory comp = "no"
Flow compensation = "no"
Temporal slice spacing = "default"
fMRI echo stabilisation = "no"
NSA = 1
MRE enable = "no"
Angio / Contrast enh. = "no"
Quantitative flow = "no"
Manual start = "yes"
Dynamic study = "individual"
dyn scans = 40
dyn scan times = "shortest"
fov time mode = "default"
dummy scans = 0
immediate subtraction = "no"
fast next scan = "no"
synch. ext. device = "no"
prospect. motion corr. = "no"
Keyhole = "no"
Arterial Spin labeling = "no"
Preparation phases = "auto"
Interactive F0 = "no"
B0 field map = "no"
B1 field map = "no"
MIP/MPR = "no"
SWIp = "no"
Images = "M", (3) "no"
Autoview image = "M"
Calculated images = (4) "no"
Reference tissue = "White matter"
Recon compression = "No"
Preset window contrast = "soft"
Reconstruction mode = "real time"
reuse memory = "no"
Save raw data = "no"
Hardcopy protocol = "no"
Image filter = "system default"
Uniformity correction = "no"
Geometry correction = "default"
IF_info_seperator = 1634755923
Total scan duration = "02:09.0"
Rel. SNR = 0.548311472
Act. TR/TE (ms) = "3000 / 39"
Dyn. scan time = "00:03.0"
Time to k0 = "00:01.5"
ACQ matrix M x P = "128 x 127"
ACQ voxel MPS (mm) = "1.80 / 1.81 / 3.00"
REC voxel MPS (mm) = "1.60 / 1.60 / 3.00"
Scan percentage (%) = 99.21875
Packages = 1
Min. slice gap (mm) = -0
EPI factor = 127
Act. WFS (pix) / BW (Hz) = "22.645 / 9.6"
BW in EPI freq. dir. (Hz) = "1436.7"
Min. WFS (pix) / Max. BW (Hz) = "19.492 / 11.1"
Min. TR/TE (ms) = "2892 / 38"
Local torso SAR = "< 5 %"
Whole body SAR / level = "< 0.1 W/kg / normal"
SED = " 0.0 kJ/kg"
Max B1+rms = "0.92 uT"
PNS / level = "82 % / 1st level"
dB/dt = "124.8 T/s"
Sound Pressure Level (dB) = 15.3120985
