# Supplementary material for: A Miniature, Fiber-Optic Vibrometer for Measuring Unintended Acoustic Output of Active Hearing Implants during Magnetic Resonance Imaging
Source: Sensors (Basel). 2021 Oct 2;21(19):6589. doi: 10.3390/s21196589 (PMC8512570; doi:10.3390/s21196589)
Supplement: Supplementary file 1 [file sensors-21-06589-s001.zip › T2W_TSE_heat.txt]

SmartSelect = "yes"
Coil 1 (exclude) = "None"
Uniformity = "CLEAR"
FOV FH (mm) = 450
RL (mm) = 450
AP (mm) = 43
ACQ voxel size FH (mm) = 1.70000005
RL (mm) = 1.70000005
Slice thickness (mm) = 10
Recon voxel size FH (mm) = 0.87890625
RL (mm) = 0.87890625
Image shutter = "yes"
Fold-over suppression = "oversampling"
L (mm) = 30
R (mm) = 55
Reconstruction matrix = 512
SENSE = "no"
CS-SENSE = "no"
Stacks = 1
type = "parallel"
slices = 4
slice gap = "default"
slice orientation = "coronal"
fold-over direction = "RL"
fat shift direction = "F"
Stack Offc. AP (P=+mm) = 4.76658964
RL (L=+mm) = 45.5926208
FH (H=+mm) = -18.9813175
Ang. AP (deg) = -0.350078136
RL (deg) = -3.18061401e-15
FH (deg) = 0.751467407
Free rotatable = "no"
Minimum number of packages = 1
Slice scan order = "default"
O-MAR = "no"
Large table movement = "no"
PlanAlign = "no"
REST slabs = 0
Interactive positioning = "no"
Patient position = "head first"
Patient body position = "head first"
Patient orientation = "supine"
Patient body orientation = "supine"
Scan type = "Imaging"
Scan mode = "MS"
technique = "SE"
Modified SE = "no"
Acquisition mode = "cartesian"
Fast Imaging mode = "TSE"
shot mode = "multishot"
TSE factor = 16
TE spacing = "shortest"
startup echoes = 0
profile order = "asymmetric"
DRIVE = "no"
ultrashort = "no"
fid reduction = "default"
Echoes = 1
partial echo = "no"
TE = "user defined"
(ms) = 6
Flip angle (deg) = 90
Refocusing control = "constant"
angle (deg) = 100
TR = "shortest"
Halfscan = "no"
Water-fat shift = "user defined"
(pixels) = 0.219999999
Shim = "auto"
mDIXON = "no"
Fat suppression = "no"
Water suppression = "no"
BB pulse = "no"
MTC = "no"
MDME = "no"
Zoom imaging = "no"
Diffusion mode = "no"
T1 mapping = "no"
SAR mode = "high"
B1 mode = "default"
SAR allow first level = "no"
PNS mode = "high"
Gradient mode = "maximum"
SofTone mode = "no"
Cardiac synchronization = "no"
Heart rate > 250 bpm = "no"
Respiratory compensation = "no"
Navigator respiratory comp = "no"
Flow compensation = "no"
Temporal slice spacing = "default"
Motion smoothing = "yes"
NSA = 2
SMART = "yes"
MRE enable = "no"
Manual start = "no"
Dynamic study = "individual"
dyn scans = 6
dyn scan times = "shortest"
dummy scans = 0
immediate subtraction = "no"
fast next scan = "no"
synch. ext. device = "no"
prospect. motion corr. = "no"
Keyhole = "no"
Arterial Spin labeling = "no"
Preparation phases = "auto"
Interactive F0 = "no"
B0 field map = "no"
B1 field map = "no"
MIP/MPR = "no"
Images = "M", (3) "no"
Autoview image = "M"
Calculated images = (4) "no"
Reference tissue = "Skeletal muscle"
Recon compression = "No"
Preset window contrast = "soft"
Reconstruction mode = "immediate"
Save raw data = "yes"
Hardcopy protocol = "no"
Image filter = "system default"
Uniformity correction = "no"
Geometry correction = "default"
IF_info_seperator = 1634755923
Total scan duration = "01:51.8"
Rel. SNR = 0.709602714
Act. TR (ms) = "169"
Act. TE (ms) = "6.0"
Dyn. scan time = "00:18.2"
ACQ matrix M x P = "264 x 241"
ACQ voxel MPS (mm) = "1.70 / 1.86 / 10.0"
REC voxel MPS (mm) = "0.88 / 0.88 / 10.0"
Scan percentage (%) = 91.4285736
Packages = 2
Min. slice gap (mm) = 10
Act. slice gap (mm) = 1
WFS (pix) / BW (Hz) = "0.216 / 1007.4"
TSE es / shot (ms) = "3.3 / 52"
TEeff / TEequiv (ms) = "6 / 5 "
Local torso SAR = "< 79 %"
Whole body SAR / level = "< 2.0 W/kg / normal"
SED = "< 0.2 kJ/kg"
Max B1+rms = "3.76 uT"
PNS / level = "59 % / normal"
dB/dt = "95.1 T/s"
Sound Pressure Level (dB) = 17.4182224
